# Supplementary material for: Impaired host resistance to Salmonella during helminth co-infection is restored by anthelmintic treatment prior to bacterial challenge
Source: PLoS Negl Trop Dis. 2021 Jan 20;15(1):e0009052. doi: 10.1371/journal.pntd.0009052 (PMC7850471; doi:10.1371/journal.pntd.0009052)
Supplement: S1 Table — (XLSX) [file pntd.0009052.s001.xlsx]

## Sheet: Figure 1 panel A
Day 14	Day 15	Day 16
1020	0	0
35400	2340	0
10620	1080	0
3660	180	0
6720	420	0
9540	7440	0
10740	2940	0
21720	6840	0
3300	624	0
25365.8	2022	0
25330.8	0	0

## Sheet: Figure 1 panel B
Duodenum				Jejunum
ST	Hp+ST	Hp+PP+ST		ST	Hp+ST	Hp+PP+ST
5433.94	528.009	1		13077.9	1141.25	1
1	1.75877e+06	1		996.025	124838	1
5487.28	53548.5	1562.14		1	2076.23	1455.55
1	1.3624e+06	1		1	1335.55	1
1	2432.61	1		1	1865.41	1
1	1	168.224		1	1	1
1	223254	1		1	109891	1
1	165057	1		1	220265	1
1	288642	1		1	132959	103.564
1	680.852	1		1	459.716	1
1	1.8559e+06	1		252.889	1803.45	1
1	237.035	1		1	1	1
1	5313.16	1		1	1	1
1	1	213.766		1	1	1
		1939.33				720.424

## Sheet: Figure 1 panel C
Cecum				Colon
ST	Hp+ST	Hp+PP+ST		ST	Hp+ST	Hp+PP+ST
1.31019e+07	4.42917e+06	9918.16		4.60831e+06	3.31772e+06	12015.1
6.59927e+06	1.2423e+06	9520.01		420616	905735	8721.59
414002	1.02287e+06	46629		69988.6	621738	40869.1
1.57895e+07	898322	8757.09		15648.9	251067	12983.8
24790.3	266956	17224.3		24145.8	938533	17747.1
12627.3	146240	40935.8		198235	220811	29375.1
17309.3	194933	2761.36		93755.7	1.14756e+06	20280.9
56409.8	127459	52453.1		407116	10388.4	66373.3
8245.38	601187	9529.35		8257.8	3.94396e+07	9838.71
212994	1.76056e+07	80310.9		7.44035e+06	45534.5	132539
17046.1	137.107	1330.16		1173.36	6636.64	6946.59
810.651		1310.69		7054.79	219.962	9976.87
		1499.97				4060.41
		257733				270823
		44252.8				43389.3

## Sheet: Figure 1 panel D
ST	Hp+ST	Hp+PP+ST
1752.59	63.0347	1
504.356	45.4642	279.746
780.727	58.1429	1
1582.03	115.679	1
370.458	1	1
1	1	1
1	1	1
1	1	1
1	55.7945	1
1	1	140.665
1	1152.32	76.815
367.748	1	1
1	1	1
1	1	1
		1

## Sheet: Figure 2 panel B
Duodenum					Jejunum
STWT	Hp+STWT	STΔinvA	Hp+STΔinvA		STWT	Hp+STWT	STΔinvA	Hp+STΔinvA
4953.83	61206.3	1	78688.4		7731.26	3572.43	1	64198.5
1	60824.6	1	35828.5		181.18	75988.8	1	308903
287.807	47022.9	1	426895		715.286	2.96529e+06	1	208226
2200.66	418185	1	3806.39		3255.07	36381.2	1	10182.2
577.701	5807.78	7543.58	30983.3		1229.5	170544	1	17381.5
85.9618	478.897	1	1		329.587	7741.11	13861.3	791.861
107.724	5.02376e+06	1	1		691.608	24399.7	118.509	139.504
942.915	1	1	580658		157.986	27249	1	1
474.485	1	1	1		1541.15	1	1	2.10877e+06
150.477	1	1	1		1	1	1	1
194.798	1	1	396.257		1	101627	101627	660.341
1	1294.66	1	123.249		1	1	1	1025.21
153.439	1702.57	98.371	1		1	3064.46	3064.46	1
1	294769	1	1		1	114887	114887	60.6659
	50009.6	1	913707			32090.9	32090.9	16148.6

## Sheet: Figure 2 panel D
Duodenum			Jejunum
Lumen	Tissue		Lumen	Tissue
220001	21		10001	21
681	11		21	11
1700001	1		91	1
111	61		131	61
700001	331		101	331
20001	1		81	1
21	1		1	21
90001	361		160001	1
420001	301		800001	131
60001	1		491	21
11	1			1
41	1		1	1
71	1		41	1
11	1		1	1
81	1		31	1
1	1		21	1

## Sheet: Figure 2 panel E
Lumen	Worm	Tissue
4333.33	300001	1
510	26667.7	251
7000	1	111
40000	146668	1
271	1011	1
341	1	1
991	5334.33	1
4667.67	96667.7	1
110001	86667.7	1

## Sheet: Figure 3 panel B
Duodenum				Jejunum
ST	Hp+ST	Hp+ST+PP		ST	Hp+ST	Hp+ST+PP
1	1	8.57734e+06		1	1	12319.8
1	3958.53	17482.9		1	209645	4352.03
1	3.62812e+06	56883.8		107.838	681.851	6272.19
1	737.842	8.66667e+06		1	1119.1	10518.2
1	1	1		190.753	1	4188.6
180.533	303.572	1		1	1	1
1	18035.3	1		1	1	1
1	1155.89	128.226		1	1	202.816
1	1	4099.36		1	1	1
	1	1			1	1
1	7524.74			1	1
1		1		1		1
1	13462.5	1		1	70923	1
1	1	1		1	1	1

## Sheet: Figure 3 panel C
Cecum				Colon
ST	Hp+ST	Hp+ST+PP		ST	Hp+ST	Hp+ST+PP
104.977	535.759	1138.75		46.0857	2005.77	1373.74
241.207	183.964	154.911		540.37	398.501	231.415
49.7805	1717.56	1744.8		305.105	5643.59	449.43
42.806	37.6972	191.868		63.2665	1	6.2019e+06
156.736	1	46.2011		576.493	1	2607.32
184.374	17.9119	629.667		239.095	129.7	672.015
103.062	129.37	112.904		195.193	762.57	290.157
89.1057	31.03	250.424		243.886	501.163	733.601
45.9371	1	15.5054		174.027	89.3392	73.7273
1663.05	207.031	274.177		3608.44	426.532	74.3676
1969.93	1	279.087		2799.71	339.792	523.653
1	652.607	196.695		111.742	5204.87	1040.09
367.972	216.161	198.726		104.52	685.007	7435.94

## Sheet: Figure 3 panel D
ST	Hp+ST	Hp+ST+PP
1329.27	1	177.367
1	1638.11	356.45
1	428.807	114.895
129.37	1	71.8717
1	1	319.674
777.398	68.6133	72.0732
98.371	1	62.1621
1	1	1
1	56.6483	179.412
	1	2356.25
943.285	763.527	18.8923
440.883		6686.24
1	1
1	1

[truncated: 25 more sheets: Figure 4 panel B, Figure 4 panel C, Figure 4 panel D, S1 Figure panel B, S1 Figure panel C, S1 Figure panel D, S1 Figure panel E, S1 Figure panel F, S2 Figure panel B, S2 Figure panel C, S2 Figure panel D, S3 Figure, S4 Figure panel B, S4 Figure panel C, S4 Figure panel D, S5 Figure panel B, S5 Figure panel C, S5 Figure panel D, S5 Figure panel E, S6 Figure panel B …]
